# Supplementary material for: Comparative Analysis of Whole Chloroplast Genomes of Three Common Species of Echinochloa (Gramineae) in Paddy Fields
Source: Int J Mol Sci. 2022 Nov 10;23(22):13864. doi: 10.3390/ijms232213864 (PMC9698722; doi:10.3390/ijms232213864)
Supplement: Supplementary file 1 [file ijms-23-13864-s001.zip]

Archive with 1 entries (1 files):
- ijms-1962160-supplementary.xls
