# Supplementary material for: Comparative Analysis of Whole Chloroplast Genomes of Three Common Species of Echinochloa (Gramineae) in Paddy Fields
Source: Int J Mol Sci. 2022 Nov 10;23(22):13864. doi: 10.3390/ijms232213864 (PMC9698722; doi:10.3390/ijms232213864)
Supplement: Supplementary file 1 [file ijms-23-13864-s001.zip › ijms-1962160-supplementary.xls]

Supporting Table S1 Information on single nucleotide polymorphism detected in CDS region in chloroplast genome of Echinochloa crus-galli var. crus-galli compared to E. crus-galli var. zelayensis.
ref_id	position	ref_base<->sample_base	snp_status	strand	codon_phase	codon_mutate	aa_mutate	mutate_type	synonymous	nonsynonymous	gene_id	pos_start	pos_end
E. crus-galli var.zelayensis	309	T<->G	Homo	-	282:02:00	GGT<->GGG	G<->G	Synonymous	1	0	psbA	93	1154
E. crus-galli var.zelayensis	1668	T<->C	Homo	-	513:00:00	TTT<->CTT	F<->L	Nonsynonymous	0	1	matK	1660	3204
E. crus-galli var.zelayensis	1906	T<->A	Homo	-	433:02:00	CTT<->CTA	L<->L	Synonymous	1	0	matK	1660	3204
E. crus-galli var.zelayensis	2046	A<->G	Homo	-	387:00:00	ACT<->GCT	T<->A	Nonsynonymous	0	1	matK	1660	3204
E. crus-galli var.zelayensis	2245	G<->A	Homo	-	320:02:00	CCG<->CCA	P<->P	Synonymous	1	0	matK	1660	3204
E. crus-galli var.zelayensis	2427	T<->G	Homo	-	260:00:00	TGG<->GGG	W<->G	Nonsynonymous	0	1	matK	1660	3204
E. crus-galli var.zelayensis	2949	A<->G	Homo	-	86:00:00	AAT<->GAT	N<->D	Nonsynonymous	0	1	matK	1660	3204
E. crus-galli var.zelayensis	7092	C<->T	Homo	+	26:02:00	AAC<->AAT	N<->N	Synonymous	1	0	psbI	7015	7125
E. crus-galli var.zelayensis	8966	G<->A	Homo	+	219:02:00	GTG<->GTA	V<->V	Synonymous	1	0	psbD	8310	9371
E. crus-galli var.zelayensis	8981	T<->C	Homo	+	224:02:00	TTT<->TTC	F<->F	Synonymous	1	0	psbD	8310	9371
E. crus-galli var.zelayensis	9984	G<->A	Homo	+	222:02:00	GGG<->GGA	G<->G	Synonymous	1	0	psbC	9319	10740
E. crus-galli var.zelayensis	10107	G<->A	Homo	+	263:02:00	GCG<->GCA	A<->A	Synonymous	1	0	psbC	9319	10740
E. crus-galli var.zelayensis	10132	T<->C	Homo	+	272:00:00	TTG<->CTG	L<->L	Synonymous	1	0	psbC	9319	10740
E. crus-galli var.zelayensis	10148	C<->G	Homo	+	277:01:00	GCT<->GGT	A<->G	Nonsynonymous	0	1	psbC	9319	10740
E. crus-galli var.zelayensis	10713	T<->C	Homo	+	465:02:00	CCT<->CCC	P<->P	Synonymous	1	0	psbC	9319	10740
E. crus-galli var.zelayensis	21275	A<->G	Homo	+	209:02:00	AAA<->AAG	K<->K	Synonymous	1	0	rpoB	20649	23876
E. crus-galli var.zelayensis	22697	A<->G	Homo	+	683:02:00	GAA<->GAG	E<->E	Synonymous	1	0	rpoB	20649	23876
E. crus-galli var.zelayensis	22763	A<->G	Homo	+	705:02:00	ACA<->ACG	T<->T	Synonymous	1	0	rpoB	20649	23876
E. crus-galli var.zelayensis	24145	G<->A	Homo	+	78:00:00	GTA<->ATA	V<->I	Nonsynonymous	0	1	rpoC1	23914	25965
E. crus-galli var.zelayensis	24240	C<->G	Homo	+	109:02:00	CTC<->CTG	L<->L	Synonymous	1	0	rpoC1	23914	25965
E. crus-galli var.zelayensis	24378	C<->T	Homo	+	155:02:00	CCC<->CCT	P<->P	Synonymous	1	0	rpoC1	23914	25965
E. crus-galli var.zelayensis	24867	G<->A	Homo	+	318:02:00	GCG<->GCA	A<->A	Synonymous	1	0	rpoC1	23914	25965
E. crus-galli var.zelayensis	25167	T<->C	Homo	+	418:02:00	CGT<->CGC	R<->R	Synonymous	1	0	rpoC1	23914	25965
E. crus-galli var.zelayensis	25353	C<->A	Homo	+	480:02:00	CCC<->CCA	P<->P	Synonymous	1	0	rpoC1	23914	25965
E. crus-galli var.zelayensis	25734	A<->C	Homo	+	607:02:00	CTA<->CTC	L<->L	Synonymous	1	0	rpoC1	23914	25965
E. crus-galli var.zelayensis	26341	T<->C	Homo	+	59:02:00	ATT<->ATC	I<->I	Synonymous	1	0	rpoC2	26165	30778
E. crus-galli var.zelayensis	26473	A<->C	Homo	+	103:02:00	ATA<->ATC	I<->I	Synonymous	1	0	rpoC2	26165	30778
E. crus-galli var.zelayensis	26617	T<->G	Homo	+	151:02:00	GGT<->GGG	G<->G	Synonymous	1	0	rpoC2	26165	30778
E. crus-galli var.zelayensis	27166	G<->A	Homo	+	334:02:00	CCG<->CCA	P<->P	Synonymous	1	0	rpoC2	26165	30778
E. crus-galli var.zelayensis	28681	T<->C	Homo	+	839:02:00	TCT<->TCC	S<->S	Synonymous	1	0	rpoC2	26165	30778
E. crus-galli var.zelayensis	28789	A<->G	Homo	+	875:02:00	ACA<->ACG	T<->T	Synonymous	1	0	rpoC2	26165	30778
E. crus-galli var.zelayensis	29230	C<->T	Homo	+	1022:02:00	CGC<->CGT	R<->R	Synonymous	1	0	rpoC2	26165	30778
E. crus-galli var.zelayensis	30653	A<->C	Homo	+	1497:00:00	ATA<->CTA	I<->L	Nonsynonymous	0	1	rpoC2	26165	30778
E. crus-galli var.zelayensis	30774	G<->T	Homo	+	1537:01:00	AGT<->ATT	S<->I	Nonsynonymous	0	1	rpoC2	26165	30778
E. crus-galli var.zelayensis	32270	G<->A	Homo	+	77:02:00	GAG<->GAA	E<->E	Synonymous	1	0	atpI	32040	32783
E. crus-galli var.zelayensis	32363	A<->G	Homo	+	108:02:00	TCA<->TCG	S<->S	Synonymous	1	0	atpI	32040	32783
E. crus-galli var.zelayensis	32426	A<->G	Homo	+	129:02:00	GCA<->GCG	A<->A	Synonymous	1	0	atpI	32040	32783
E. crus-galli var.zelayensis	32543	C<->T	Homo	+	168:02:00	ACC<->ACT	T<->T	Synonymous	1	0	atpI	32040	32783
E. crus-galli var.zelayensis	35620	C<->T	Homo	+	114:01:00	CCG<->CTG	P<->L	Nonsynonymous	0	1	atpF	35280	35686
E. crus-galli var.zelayensis	35976	C<->T	Homo	+	66:02:00	AAC<->AAT	N<->N	Synonymous	1	0	atpA	35779	37302
E. crus-galli var.zelayensis	39355	A<->G	Homo	-	404:02:00	GAA<->GAG	E<->E	Synonymous	1	0	psaB	38362	40566
E. crus-galli var.zelayensis	41258	G<->A	Homo	-	529:02:00	GCG<->GCA	A<->A	Synonymous	1	0	psaA	40592	42844
E. crus-galli var.zelayensis	42272	G<->A	Homo	-	191:02:00	GTG<->GTA	V<->V	Synonymous	1	0	psaA	40592	42844
E. crus-galli var.zelayensis	42725	C<->T	Homo	-	40:02:00	CCC<->CCT	P<->P	Synonymous	1	0	psaA	40592	42844
E. crus-galli var.zelayensis	43517	G<->A	Homo	-	158:02:00	CAG<->CAA	Q<->Q	Synonymous	1	0	ycf3	43478	43636
E. crus-galli var.zelayensis	46687	T<->C	Homo	-	123:02:00	GTT<->GTC	V<->V	Synonymous	1	0	rps4	46450	47055
E. crus-galli var.zelayensis	50612	A<->G	Homo	-	185:02:00	GAA<->GAG	E<->E	Synonymous	1	0	ndhK	50402	51166
E. crus-galli var.zelayensis	50762	A<->G	Homo	-	135:02:00	GGA<->GGG	G<->G	Synonymous	1	0	ndhK	50402	51166
E. crus-galli var.zelayensis	53564	T<->C	Homo	-	134:02:00	CCT<->CCC	P<->P	Synonymous	1	0	atpE	53552	53965
E. crus-galli var.zelayensis	53801	C<->G	Homo	-	55:02:00	GAC<->GAG	D<->E	Nonsynonymous	0	1	atpE	53552	53965
E. crus-galli var.zelayensis	55324	C<->T	Homo	-	45:02:00	AAC<->AAT	N<->N	Synonymous	1	0	atpB	53962	55458
E. crus-galli var.zelayensis	55339	A<->G	Homo	-	40:02:00	TTA<->TTG	L<->L	Synonymous	1	0	atpB	53962	55458
E. crus-galli var.zelayensis	56293	C<->A	Homo	+	14:00	CAA<->AAA	Q<->K	Nonsynonymous	0	1	rbcL	56254	57687
E. crus-galli var.zelayensis	56543	T<->A	Homo	+	97:01:00	TTT<->TAT	F<->Y	Nonsynonymous	0	1	rbcL	56254	57687
E. crus-galli var.zelayensis	56571	T<->C	Homo	+	106:02:00	GAT<->GAC	D<->D	Synonymous	1	0	rbcL	56254	57687
E. crus-galli var.zelayensis	61001	G<->C	Homo	+	9:01	TGG<->TCG	W<->S	Nonsynonymous	0	1	petA	60976	61938
E. crus-galli var.zelayensis	61608	G<->A	Homo	+	211:02:00	ACG<->ACA	T<->T	Synonymous	1	0	petA	60976	61938
E. crus-galli var.zelayensis	61863	C<->T	Homo	+	296:02:00	GTC<->GTT	V<->V	Synonymous	1	0	petA	60976	61938
E. crus-galli var.zelayensis	62862	T<->G	Homo	-	32:02:00	TCT<->TCG	S<->S	Synonymous	1	0	psbJ	62835	62957
E. crus-galli var.zelayensis	63092	T<->C	Homo	-	36:02:00	TTT<->TTC	F<->F	Synonymous	1	0	psbL	63083	63199
E. crus-galli var.zelayensis	68067	C<->A	Homo	-	14:00	CGA<->AGA	R<->R	Synonymous	1	0	rpl20	67747	68106
E. crus-galli var.zelayensis	69459	A<->G	Homo	-	86:02:00	ACA<->ACG	T<->T	Synonymous	1	0	clpP1	69066	69716
E. crus-galli var.zelayensis	69497	C<->T	Homo	-	74:00:00	CTA<->TTA	L<->L	Synonymous	1	0	clpP1	69066	69716
E. crus-galli var.zelayensis	71105	C<->T	Homo	+	295:02:00	AAC<->AAT	N<->N	Synonymous	1	0	psbB	70221	71747
E. crus-galli var.zelayensis	71196	A<->C	Homo	+	326:00:00	AGA<->CGA	R<->R	Synonymous	1	0	psbB	70221	71747
E. crus-galli var.zelayensis	71411	A<->G	Homo	+	397:02:00	GTA<->GTG	V<->V	Synonymous	1	0	psbB	70221	71747
E. crus-galli var.zelayensis	73572	A<->C	Homo	+	46:02:00	GTA<->GTC	V<->V	Synonymous	1	0	petB	73435	74076
E. crus-galli var.zelayensis	73947	G<->T	Homo	+	171:02:00	GCG<->GCT	A<->A	Synonymous	1	0	petB	73435	74076
E. crus-galli var.zelayensis	75157	A<->G	Homo	+	50:00:00	AGG<->GGG	R<->G	Nonsynonymous	0	1	petD	75010	75484
E. crus-galli var.zelayensis	75974	T<->C	Homo	-	250:00:00	TTT<->CTT	F<->L	Nonsynonymous	0	1	rpoA	75702	76721
E. crus-galli var.zelayensis	76194	C<->T	Homo	-	176:02:00	TCC<->TCT	S<->S	Synonymous	1	0	rpoA	75702	76721
E. crus-galli var.zelayensis	76227	C<->T	Homo	-	165:02:00	TCC<->TCT	S<->S	Synonymous	1	0	rpoA	75702	76721
E. crus-galli var.zelayensis	76512	C<->G	Homo	-	70:02:00	GTC<->GTG	V<->V	Synonymous	1	0	rpoA	75702	76721
E. crus-galli var.zelayensis	77026	A<->G	Homo	-	64:02:00	GCA<->GCG	A<->A	Synonymous	1	0	rps11	76786	77217
E. crus-galli var.zelayensis	78182	T<->C	Homo	-	79:02:00	ACT<->ACC	T<->T	Synonymous	1	0	rps8	78008	78418
E. crus-galli var.zelayensis	78684	C<->T	Homo	-	82:02:00	GAC<->GAT	D<->D	Synonymous	1	0	rpl14	78558	78929
E. crus-galli var.zelayensis	80742	A<->G	Homo	-	198:02:00	AAA<->AAG	K<->K	Synonymous	1	0	rps3	80661	81335
E. crus-galli var.zelayensis	80886	T<->G	Homo	-	150:02:00	GCT<->GCG	A<->A	Synonymous	1	0	rps3	80661	81335
E. crus-galli var.zelayensis	81615	G<->A	Homo	-	77:01:00	CGA<->CAA	R<->Q	Nonsynonymous	0	1	rpl22	81395	81844
E. crus-galli var.zelayensis	81797	A<->G	Homo	-	16:02	AAA<->AAG	K<->K	Synonymous	1	0	rpl22	81395	81844
E. crus-galli var.zelayensis	104908	A<->T	Homo	-	636:00:00	ATA<->TTA	I<->L	Nonsynonymous	0	1	ndhF	104597	106813
E. crus-galli var.zelayensis	105488	T<->C	Homo	-	442:02:00	ACT<->ACC	T<->T	Synonymous	1	0	ndhF	104597	106813
E. crus-galli var.zelayensis	106657	G<->A	Homo	-	53:00:00	GTA<->ATA	V<->I	Nonsynonymous	0	1	ndhF	104597	106813
E. crus-galli var.zelayensis	108509	T<->G	Homo	+	14:02	TCT<->TCG	S<->S	Synonymous	1	0	ccsA	108468	109436
E. crus-galli var.zelayensis	109193	A<->T	Homo	+	242:02:00	GCA<->GCT	A<->A	Synonymous	1	0	ccsA	108468	109436
E. crus-galli var.zelayensis	109325	T<->C	Homo	+	286:02:00	TCT<->TCC	S<->S	Synonymous	1	0	ccsA	108468	109436
E. crus-galli var.zelayensis	109973	T<->A	Homo	-	389:02:00	CCT<->CCA	P<->P	Synonymous	1	0	ndhD	109637	111139
E. crus-galli var.zelayensis	112013	T<->G	Homo	-	91:02:00	ACT<->ACG	T<->T	Synonymous	1	0	ndhE	111980	112285
E. crus-galli var.zelayensis	112016	C<->A	Homo	-	90:02:00	TCC<->TCA	S<->S	Synonymous	1	0	ndhE	111980	112285
E. crus-galli var.zelayensis	113215	A<->G	Homo	-	181:02:00	TAA<->TAG	*<->*	Stop_syn	1	0	ndhI	113215	113757
E. crus-galli var.zelayensis	113317	T<->C	Homo	-	147:02:00	ATT<->ATC	I<->I	Synonymous	1	0	ndhI	113215	113757
E. crus-galli var.zelayensis	113608	G<->A	Homo	-	50:02:00	TCG<->TCA	S<->S	Synonymous	1	0	ndhI	113215	113757
E. crus-galli var.zelayensis	114141	T<->G	Homo	-	267:00:00	TCT<->GCT	S<->A	Nonsynonymous	0	1	ndhA	113851	114389
E. crus-galli var.zelayensis	115636	G<->A	Homo	-	108:00:00	GTT<->ATT	V<->I	Nonsynonymous	0	1	ndhA	115408	115957
E. crus-galli var.zelayensis	115694	C<->G	Homo	-	88:02:00	CTC<->CTG	L<->L	Synonymous	1	0	ndhA	115408	115957
E. crus-galli var.zelayensis	116335	A<->G	Homo	-	269:01:00	AAG<->AGG	K<->R	Nonsynonymous	0	1	ndhH	115959	117140
E. crus-galli var.zelayensis	116499	T<->A	Homo	-	214:02:00	GCT<->GCA	A<->A	Synonymous	1	0	ndhH	115959	117140
E. crus-galli var.zelayensis	116550	C<->T	Homo	-	197:02:00	CCC<->CCT	P<->P	Synonymous	1	0	ndhH	115959	117140
